# Supplementary material for: Neuronal Death Caused by HMGB1-Evoked via Inflammasomes from Thrombin-Activated Microglia Cells
Source: Int J Mol Sci. 2023 Aug 11;24(16):12664. doi: 10.3390/ijms241612664 (PMC10454604; doi:10.3390/ijms241612664)
Supplement: Supplementary file 1 [file ijms-24-12664-s001.zip]

Archive with 1 entries (1 files):
- ijms-2447297-supplementary.pdf
